# Supplementary material for: Influence of polymorphisms in candidate genes on carcass and meat quality traits in rabbits
Source: PLoS One. 2023 Nov 9;18(11):e0294051. doi: 10.1371/journal.pone.0294051 (PMC10635505; doi:10.1371/journal.pone.0294051)
Supplement: S1 Data — (XLSX) [file pone.0294051.s001.xlsx]

## Sheet: Sheet1
ID	Breed	Ph0	Ph24	A0	A24	L0	L24	b0	b24	CL	IMF	SW	HCW	CCW	Drip DOP	liver	kindney	HPW
34	1	6.62	5.8	4.29	4.78	50.24	58.21	3.3	5.48	32.69	0.51	2478.74	1524.43	1451.25	4.8	65	5.87	0.91	33.33
27	1	6.65	5.73	4.34	4.82	50.34	58.29	3.29	5.54	31.2	0.33	2546.6	1522	1448.94	4.8	56.9	5.8	0.98	37.27
1	1	6.64	5.84	4.28	4.83	50.36	58.29	3.32	5.52	30.41	0.51	2639.71	1623.42	1545.5	4.8	58.55	5.54	1.02	34.41
15	1	6.6	5.79	4.3	4.7	50.28	58.34	3.28	5.5	22.1	0.44	2708.36	1665.64	1607.34	3.5	59.35	6.07	0.97	36.13
18	1	6.69	5.63	4.3	4.79	50.19	58.42	3.31	5.57	26.6	0.35	2547.88	1566.95	1491.73	4.8	58.55	5.74	1.04	36.52
61	1	6.62	5.7	4.29	4.76	50.35	58.31	3.31	5.47	25	0.33	2434.61	1321.99	1258.54	4.8	51.69	6.13	0.99	33.61
12	1	6.7	5.82	4.23	4.81	50.29	58.39	3.33	5.53	31.17	0.41	2486.26	1491.76	1420.15	4.8	57.12	5.74	1.04	35.58
24	1	6.7	5.74	4.33	4.78	50.21	58.22	3.31	5.55	29.97	0.41	2416.32	1486.04	1414.71	4.8	58.55	6.03	0.95	34.76
16	1	6.99	6	4.31	4.79	50.45	58.9	3.35	5.5	30.69	0.34	2478	1523.97	1450.82	4.8	58.55	4.99	1.06	37.14
17	1	6.99	6	4.3	4.76	50.21	58.9	3.34	5.54	29.79	0.36	2683.78	1677.36	1596.85	4.8	59.5	4.69	0.93	34.23
36	1	6.68	5.84	4.3	4.75	50.29	58.24	3.32	5.47	29.29	0.48	2462.24	1575.83	1500.19	4.8	60.93	5.45	0.99	34.73
71	1	6.64	5.75	4.28	4.8	50.31	58.23	3.32	5.48	29.83	0.41	2678.04	1646.99	1567.94	4.8	58.55	6.04	1.01	39.1
6	1	6.6	5.85	4.29	4.84	50.36	58.33	3.3	5.53	22.1	0.33	2491.15	1532.06	1458.52	3.3	58.55	5.55	0.99	33.62
23	1	6.65	5.77	4.32	4.83	50.3	58.34	3.3	5.53	27.11	0.55	2598.13	1636.82	1558.25	3.3	59.98	5.67	0.99	37.42
8	1	6.62	5.75	4.29	4.84	50.32	58.39	3.34	5.51	28.77	0.48	2487.51	1529.82	1456.39	4.8	66	5.73	0.95	34.42
33	1	6.63	5.75	4.31	4.77	50.36	58.21	3.29	5.54	27.11	0.35	2543.96	1633.22	1554.83	4.8	61.12	5.42	0.93	36.35
134	1	6.73	5.78	4.33	4.77	50.31	58.24	3.31	5.56	30.13	0.47	2471.87	1520.2	1447.23	4.8	66	4.9	1.02	34.1
199	1	6.69	5.71	4.33	4.74	50.33	58.28	3.3	5.54	30.28	0.41	2522.02	1551.04	1476.59	4.8	58.55	5.47	1.05	35.1
86	1	6.62	5.67	4.26	4.82	50.33	58.28	3.31	5.5	29.32	0.49	2545.58	1565.53	1490.39	4.8	58.55	6.13	0.99	35.19
69	1	6.56	5.71	4.34	4.77	50.31	58.36	3.25	5.54	31.12	0.38	2465.98	1516.58	1443.78	4.8	58.55	5.61	0.99	35.15
13	1	6.68	5.66	4.29	4.83	50.44	58.29	3.3	5.54	27.11	0.55	2503.95	1539.93	1466.01	4.8	66	5	0.96	38.87
198	1	6.61	5.7	4.32	4.84	50.22	58.28	3.33	5.57	32.69	0.41	2599.49	1598.69	1521.95	4.8	58.55	5.5	1.03	34.98
63	1	6.64	5.7	4.29	4.8	50.43	58.16	3.29	5.51	28.64	0.43	2535.39	1559.26	1484.42	4.8	58.55	5.84	1.05	38.41
135	1	6.63	5.82	4.29	4.83	50.35	58.22	3.33	5.52	31.12	0.48	2605.75	1624.42	1546.45	4.8	66	5.96	1.1	39.87
4	1	6.66	5.69	4.32	4.78	50.33	58.37	3.33	5.5	30.84	0.43	2550.95	1568.83	1493.53	4.8	58.55	5.7	1	35.22
64	1	6.68	5.74	4.3	4.83	50.34	58.31	3.31	5.46	26.6	0.54	2542.57	1563.68	1520	3.3	63	5.5	0.93	38.83
73	1	6.64	5.81	4.31	4.87	50.35	58.3	3.31	5.48	26.6	0.46	2705.24	1715.12	1650	3.3	60.99	5.59	0.99	39.35
78	1	6.68	5.67	4.29	4.8	50.37	58.19	3.32	5.56	26.6	0.33	2494.33	1534.01	1460.38	4.8	58.55	5.58	1.02	39.6
7	1	6.64	5.79	4.29	4.83	50.19	58.34	3.29	5.5	30.45	0.48	2480.16	1525.3	1452.08	4.8	58.55	5.73	1	41.41
58	1	6.62	5.71	4.31	4.78	50.4	58.31	3.25	5.55	28.33	0.49	2546.66	1566.2	1491.02	4.8	58.55	5.23	1.03	35.74
62	1	6.67	5.81	4.31	4.74	50.46	58.22	3.3	5.56	28.33	0.48	2461.85	1514.04	1441.36	4.8	64	5.35	0.9	39.03
66	1	6.67	5.71	4.27	4.81	50.35	58.29	3.34	5.51	28.33	0.47	2625.76	1733	1649.82	4.8	62.83	4.87	0.92	38.67
21	1	6.64	5.76	4.31	4.82	50.31	58.29	3.3	5.54	25	0.44	2548.19	1567.14	1491.91	4.8	65	5.36	0.98	40.56
10	1	6.64	5.77	4.33	4.76	50.36	58.32	3.34	5.48	22.1	0.49	2527.2	1554.23	1522	2.07	60.22	6	0.99	38.86
20	1	6.64	5.74	4.29	4.8	50.28	58.28	3.33	5.53	22.1	0.33	2570.67	1580.96	1527.21	3.4	59.41	5.15	0.96	38.16
195	1	6.65	5.74	4.32	4.82	50.33	58.35	3.31	5.44	31.44	0.38	2493.73	1533.64	1460.03	4.8	58.55	6.14	0.97	35.23
196	1	6.99	6	4.3	4.83	50.41	58.9	3.33	5.47	25	0.49	2569.06	1579.97	1504.13	4.8	58.55	4.72	0.95	39.51
32	1	6.69	5.78	4.34	4.87	50.38	58.27	3.31	5.46	28.17	0.47	2588.82	1592.12	1539.9	3.28	59.48	5.87	0.98	36.03
132	1	6.99	6	4.34	4.81	50.3	58.9	3.34	5.53	29.66	0.47	2538.25	1561.02	1486.09	4.8	58.55	5.46	0.99	38.58
131	1	6.63	5.63	4.31	4.83	50.27	58.24	3.3	5.57	28.51	0.48	2590.54	1593.18	1516.71	4.8	58.55	5	0.96	38.35
133	1	6.99	6	4.31	4.77	50.29	58.9	3.32	5.47	29.91	0.48	2618.11	1534.21	1442.16	6	55.08	5.75	1	37.81
19	1	6.65	5.75	4.28	4.84	50.36	58.35	3.3	5.47	32.27	0.33	2551.68	1569.28	1493.96	4.8	58.55	5.72	0.92	38.82
14	1	6.63	5.74	4.31	4.78	50.28	58.31	3.29	5.51	26.6	0.55	2305.72	1418.02	1349.95	4.8	58.55	5.26	0.92	40.81
87	1	6.68	5.67	4.3	4.79	50.34	58.3	3.32	5.47	31.06	0.35	2526.03	1553.51	1478.94	4.8	58.55	5.41	1.02	38.8
130	1	6.59	5.71	4.32	4.77	50.34	58.33	3.29	5.55	29.96	0.48	2560	1574.4	1498.83	4.8	58.55	5.64	1.01	38.46
39	1	6.71	5.73	4.25	4.86	50.26	58.25	3.34	5.55	29.66	0.48	2596.35	1596.76	1520.11	4.8	58.55	4.97	1.02	38.67
9	1	6.65	5.78	4.28	4.78	50.36	58.37	3.33	5.55	30.8	0.45	2509.94	1543.61	1469.52	4.8	58.55	5.77	0.99	38.74
35	1	6.63	5.7	4.29	4.86	50.29	58.2	3.32	5.51	27.85	0.42	2535.18	1419.7	1337.36	5.8	52.75	5.6	0.96	39.64
25	1	6.66	5.82	4.31	4.77	50.36	58.28	3.29	5.54	29.21	0.41	2409.84	1482.05	1410.91	4.8	66	4.84	0.98	40.8
40	1	6.69	5.7	4.31	4.82	50.38	58.26	3.33	5.5	31.17	0.38	2679	1647.59	1568.5	4.8	58.55	5.7	0.98	36.84
3	1	6.99	6	4.28	4.93	50.28	58.9	3.32	5.57	26	0.33	2427.88	1493.15	1455	3.3	59.93	5.68	0.98	44
72	1	6.64	5.7	4.24	4.86	50.4	58.22	3.28	5.56	26	0.33	2640.19	1623.72	1545.78	4.8	58.55	5.04	1.01	37.99
79	1	6.7	5.7	4.32	4.76	50.33	58.25	3.29	5.53	24	0.48	2367.74	1456.16	1386.26	3.3	58.55	5.97	1.02	38.13
37	1	6.66	5.7	4.31	4.85	50.25	58.41	3.3	5.49	27.11	0.35	2452.73	1508.43	1436.02	3.3	58.55	5.78	0.96	40.05
5	1	6.66	5.7	4.29	4.81	50.27	58.29	3.33	5.49	29.69	0.47	2580.43	1586.96	1510.79	4.8	58.55	5.47	0.98	40.78
11	1	6.61	5.73	4.27	4.74	50.38	58.4	3.31	5.51	30.68	0.44	2453.14	1533.21	1474.95	3.8	60.13	5.41	1.04	40.57
26	1	6.68	5.8	4.22	4.78	50.35	58.39	3.3	5.53	28.51	0.53	2560	1574.4	1498.83	4.8	58.55	5.39	1.05	39.51
31	1	6.68	5.63	4.26	4.82	50.32	58.35	3.3	5.51	30	0.48	2476.85	1523.26	1450.15	4.8	58.55	6.15	0.96	40.31
28	1	6.61	5.86	4.28	4.8	50.31	58.34	3.29	5.48	28.33	0.48	2565	1577.48	1501.76	4.8	58.55	5.92	0.98	37.3
91	1	6.71	5.79	4.26	4.86	50.41	58.35	3.33	5.52	29.89	0.49	2767	1701.71	1620.02	4.8	58.55	4.85	0.95	44
2	1	6.54	5.77	4.32	4.75	50.23	58.32	3.31	5.52	30.72	0.48	2545	1565.18	1490.05	4.8	58.55	5.37	1.04	47
22	1	6.7	5.79	4.29	4.78	50.29	58.27	3.33	5.51	31.09	0.43	2549.05	1567.67	1492.42	4.8	58.55	5.48	1.01	42.41
29	1	6.64	5.78	4.31	4.76	50.28	58.21	3.32	5.53	31.86	0.49	2487.89	1530.05	1456.61	4.8	58.55	5.41	1.04	38.35
38	1	6.65	5.68	4.32	4.8	50.36	58.28	3.33	6.6	26	0.48	2611.74	1606.22	1529.12	4.8	58.55	5.69	1.07	46
75	1	6.66	5.78	4.27	4.81	50.41	58.29	3.33	5.51	26	0.44	2768	1522.4	1449.32	4.8	52.36	5.09	0.94	44
195	1	6.62	5.76	4.32	4.78	50.28	58.22	3.32	5.48	28.33	0.46	2628.16	1616.32	1538.74	4.8	58.55	5.94	0.91	44
93	1	6.72	5.73	4.31	4.8	50.34	58.32	3.32	5.53	27.11	0.46	2763	1699.25	1617.68	4.8	58.55	5.08	1.02	44
65	1	6.65	5.73	4.32	4.79	50.33	58.22	3.33	5.5	26	0.33	2557.72	1573	1497.49	4.8	58.55	5.77	0.95	40.26
74	1	6.67	5.8	4.34	4.83	50.33	58.28	3.34	5.53	22.1	0.46	2535.41	1559.28	1484.43	4.8	58.55	5.91	0.99	44
197	1	6.61	5.75	4.26	4.77	50.32	58.26	3.29	5.53	22.1	0.33	2680.02	1648.21	1569.1	4.8	58.55	5.7	0.93	44
30	1	6.69	5.77	4.4	4.77	50.32	58.29	3.32	5.51	26.6	0.38	2468.2	1517.94	1445.08	4.8	58.55	4.61	0.98	44
88	2	6.52	5.76	4.31	4.73	50.31	58.21	3.34	5.47	30.04	0.49	2352.75	1425.77	1370.16	5	58.24	5.99	1	35.34
107	2	6.63	5.78	4.29	4.78	50.3	58.35	3.27	5.49	30.28	0.33	2323	1407.74	1352.84	3.9	58.24	5.93	0.99	35.81
54	2	6.71	5.72	4.28	4.84	50.21	58.3	3.29	5.48	29.92	0.48	2185.46	1324.39	1272.74	3.9	58.24	5.21	0.98	36.49
108	2	6.65	5.68	4.3	4.75	50.24	58.36	3.34	5.54	30.38	0.49	2307.22	1398.18	1343.65	3.9	58.24	5.39	0.97	35.99
55	2	6.62	5.71	4.25	4.81	50.28	58.36	3.31	5.49	22.1	0.46	2310.55	1400.19	1345.59	3.9	58.24	5.31	1	33.75
200	2	6.68	5.9	4.27	4.87	50.34	58.44	3.31	5.52	24.4	0.53	2258.02	1368.36	1314.99	5	58.24	5.5	0.96	35.48
104	2	6.58	5.66	4.27	4.84	50.38	58.38	3.33	5.5	22.1	0.33	2142.06	1285.24	1214.55	5.5	56.7	5.32	0.93	37.7
60	2	6.66	5.75	4.3	4.8	50.29	58.25	3.32	5.47	32.04	0.4	2207.82	1337.94	1285.76	3.9	58.24	5.39	0.99	32.56
113	2	6.66	5.73	4.32	4.78	50.42	58.28	3.33	5.52	30.57	0.41	2304.02	1251.08	1202.29	3.9	52.18	5.43	0.96	34.54
92	2	6.63	5.69	4.3	4.84	50.34	58.45	3.32	5.53	30.59	0.5	2178.81	1320.36	1276.79	3.3	58.6	5.11	0.96	34.42
109	2	6.67	5.73	4.33	4.73	50.36	58.25	3.32	5.49	30.48	0.48	2300.74	1394.25	1339.87	3.9	58.24	6.12	0.97	35.19
83	2	6.71	5.79	4.3	4.77	50.21	58.35	3.3	5.57	31.74	0.41	2229.23	1350.91	1298.23	3.9	58.24	5.78	1	37.54
84	2	6.62	5.75	4.29	4.77	50.35	58.28	3.31	5.49	22.2	0.33	2339.63	1417.82	1362.52	3.3	58.24	5.81	0.98	35.84
46	2	6.69	5.78	4.34	4.84	50.34	58.3	3.27	5.48	29.74	0.51	2424.61	1469.31	1412.01	3.9	58.24	4.95	1.01	37.13
48	2	6.62	5.76	4.27	4.78	50.31	58.36	3.31	5.47	28.72	0.42	2331.79	1501.67	1443.11	3.9	61.89	5.41	1	34.85
101	2	6.69	5.7	4.28	4.87	50.41	58.28	3.29	5.5	31.28	0.45	2276.19	1379.37	1325.58	3.9	58.24	5.87	0.97	35.21
45	2	6.64	5.78	4.31	4.81	50.35	58.31	3.31	5.54	28.72	0.44	2273.92	1378	1322.88	4	58.18	5.4	1	38.79
103	2	6.73	5.72	4.3	4.81	50.4	58.35	3.31	5.47	32.69	0.42	2227.87	1211.96	1164.69	3.9	52.28	4.86	1.02	35.79
85	2	6.7	5.77	4.31	4.78	50.31	58.32	3.3	5.53	31.16	0.41	2293.18	1490.57	1432.43	3.9	62.47	5.63	0.95	41.14
105	2	6.65	5.83	4.28	4.78	50.31	58.27	3.32	5.53	30.56	0.45	2228.23	1372.59	1319.06	3.9	59.2	5.24	1.04	37.68
42	2	6.71	5.82	4.29	4.83	50.29	58.36	3.29	5.52	31.47	0.38	2265.89	1246.24	1200.38	3.68	52.98	5.45	1	35.46
70	2	6.99	6.1	4.28	4.83	50.36	58.9	3.33	5.57	22.1	0.33	2239.05	1356.86	1303.95	3.9	58.24	5.52	0.99	40
41	2	6.65	5.73	4.28	4.73	50.36	58.29	3.35	5.54	31.1	0.44	2323.1	1407.8	1352.89	3.9	58.24	5.5	1.01	34.75
112	2	6.63	5.6	4.32	4.86	50.34	58.26	3.31	5.58	29.2	0.48	2321.13	1406.6	1351.75	3.9	58.24	5.54	0.96	34.74
114	2	6.68	5.79	4.29	4.79	50.32	58.39	3.31	5.51	32.69	0.48	2394.7	1563.74	1502.75	3.9	62.75	5.9	0.98	39.14
111	2	6.66	5.81	4.33	4.83	50.37	58.23	3.34	5.52	29.51	0.33	2257.36	1367.96	1314.61	3.9	58.24	5.57	1.01	35.76
49	2	6.56	5.75	4.32	4.86	50.32	58.26	3.29	5.54	29.84	0.42	2299.83	1393.7	1339.34	3.9	58.24	5.69	1.03	36.04
53	2	6.63	5.78	4.29	4.8	50.36	58.37	3.32	5.52	28.33	0.33	2353.77	1426.38	1383.59	3	58.78	5.19	0.99	35.75
67	2	6.68	5.76	4.32	4.83	50.41	58.25	3.31	5.51	27.11	0.35	2285.93	1385.27	1331.25	3.9	58.24	5.34	0.93	39.6
47	2	6.65	5.8	4.33	4.91	50.39	58.34	3.32	5.52	29.12	0.44	2434	1582.1	1520.4	3.9	62.47	5.36	1	36.92
56	2	6.72	5.66	4.28	4.78	50.38	58.9	3.36	5.54	30.37	0.48	2348.01	1391	1336.75	3.9	56.93	5.92	0.99	37.78
102	2	6.66	5.83	4.31	4.87	50.37	58.35	3.31	5.54	30.73	0.44	2765	1675.59	1610.24	3.9	58.24	5.9	1.02	37.3
106	2	6.68	5.75	4.3	4.79	50.34	58.29	3.31	5.55	29.18	0.44	2127.95	1289.54	1239.25	3.9	58.24	5.59	1.03	38.78
100	2	6.63	5.72	4.29	4.79	50.27	58.33	3.31	5.57	26.6	0.33	2242.7	1359.08	1306.07	3.9	58.24	5.62	1.01	37.7
68	2	6.66	5.8	4.24	4.81	50.25	58.2	3.34	5.55	28.77	0.44	2184.77	1323.97	1272.34	3.9	58.24	5.19	0.93	39.52
43	2	6.71	5.75	4.27	4.77	50.34	58.32	3.32	5.47	28.58	0.41	2183.79	1323.38	1271.77	3.9	58.24	5.5	1.01	41.04
44	2	6.65	5.78	4.25	4.83	50.34	58.32	3.31	5.51	32.55	0.49	2454	1487.12	1429.13	3.9	58.24	5.43	0.99	40.57
51	2	6.65	5.78	4.32	4.77	50.3	58.34	3.31	5.53	29.42	0.41	2235.84	1421.99	1341.51	5.66	60	5.84	0.99	38.04
80	2	6.68	5.67	4.36	4.85	50.26	58.3	3.32	5.61	29.01	0.44	2183.08	1322.95	1271.35	3.9	58.24	5.36	0.99	38.73
81	2	6.67	5.74	4.27	4.79	50.31	58.38	3.29	5.53	30.14	0.36	2260.46	1369.84	1301.35	5	57.57	6.48	0.98	38.66
89	2	6.61	5.81	4.28	4.78	50.36	58.37	3.33	5.5	29.23	0.44	2364.86	1575	1513.57	3.9	64	5.41	0.96	38.09
52	2	6.64	5.76	4.29	4.8	50.29	58.31	3.27	5.55	26.6	0.35	2224.44	1333	1281.01	3.9	57.59	5.84	0.95	39.31
82	2	6.71	5.74	4.3	4.79	50.35	58.9	3.29	5.55	26.6	0.48	2375.68	1439.66	1393.59	3.2	58.66	5.25	0.96	39.02
59	2	6.62	5.75	4.28	4.82	50.33	58.42	3.33	5.53	28.33	0.38	2453	1560.11	1499.26	3.9	61.12	5.13	0.97	42
76	2	6.65	5.72	4.26	4.77	50.32	58.37	3.3	5.51	27	0.42	2329.22	1411.51	1356.46	3.4	58.24	5.49	0.96	44
90	2	6.63	5.71	4.31	4.84	50.3	58.24	3.32	5.55	31.53	0.38	2290.45	1397.17	1342.68	3.9	58.62	5.52	0.99	42
50	2	6.59	5.77	4.32	4.75	50.26	58.36	3.31	5.53	26	0.33	2353	1425.92	1370.31	3.9	58.24	5.8	0.98	37.03
77	2	6.64	5.77	4.25	4.81	50.33	58.24	3.28	5.47	22.1	0.33	2204.02	1333.43	1281.43	3.9	58.14	5.25	1.05	44
110	2	6.66	5.7	4.29	4.83	50.35	58.25	3.32	5.53	22.1	0.33	2237.03	1445.12	1343.96	7	60.08	6.15	0.92	39.2
